# Supplementary material for: Changes in Phenotypic and Molecular Features of Naïve and Central Memory T Helper Cell Subsets following SARS-CoV-2 Vaccination
Source: Vaccines (Basel). 2024 Sep 11;12(9):1040. doi: 10.3390/vaccines12091040 (PMC11435719; doi:10.3390/vaccines12091040)
Supplement: Supplementary file 1 [file vaccines-12-01040-s001.zip]

Archive with 1 entries (1 files):
- vaccines-3162705-supplementary.pdf
